# Supplementary material for: Mixed Leptospira infections in domestic animals from a rural community with high leptospirosis endemicity
Source: PLoS One. 2024 Oct 29;19(10):e0312556. doi: 10.1371/journal.pone.0312556 (PMC11521267; doi:10.1371/journal.pone.0312556)
Supplement: S1 Table — (XLSX) [file pone.0312556.s004.xlsx]

## Sheet: Sheet1
				Sample	Primers	Species identified	Number of reads
				PG6	Grillová	L. interrogans	5872
				PG7	Grillová	L. interrogans	1000
				PG8	Lepto_Ecu_1	L. interrogans	2507
				P14G	Lepto_Ecu_1	L. interrogans-L. santarosai	313, 687
				C7P2	Grillová, Lepto_Ecu_2	L. interrogans-L. santarosai	995, 1000
				C3P1	Lepto_Ecu_1	L. interrogans-L. santarosai	161, 839
